# Supplementary material for: Use of Stroop Test for Sports Psychology Study: Cross-Over Design Research
Source: Front Psychol. 2020 Dec 7;11:614038. doi: 10.3389/fpsyg.2020.614038 (PMC7751504; doi:10.3389/fpsyg.2020.614038)
Supplement: Supplementary file 1 [file Table_1.XLSX]

## Sheet: data
ID	Sex	Age	Height	Weight	BMI	VO2peak	VO2AT	HRmax	CP10RM	SR10RM	LP10RM	Mode	Order	VO2	Percent_VO2peak	HR	Percent_HRmax	Time	Reverse-Stroop_neutral_test	Reverse-Stroop_incongruent_test	Stroop neutral test	Stroop_incongruent_test	Reverse-Stroop_interference	Stroop_interference
1	0male	20	182	74	22.3	53	33	200	47	47	95	4Control	1	5	9.4	74	37	0	67	60	47	46	7	1
1	0male	20	182	74	22.3	53	33	200	47	47	95	3Badminton	2	29.7	56.1	130	65	0	71	66	53	53	5	0
1	0male	20	182	74	22.3	53	33	200	47	47	95	2Resistance	3	20.8	39.2	135	67.5	0	74	66	50	51	8	-1
1	0male	20	182	74	22.3	53	33	200	47	47	95	1Walking	4	19	35.8	95	47.5	0	75	71	58	54	4	4
1	0male	20	182	74	22.3	53	33	200	47	47	95	4Control	1	5	9.4	74	37	1	74	74	52	50	0	2
1	0male	20	182	74	22.3	53	33	200	47	47	95	3Badminton	2	29.7	56.1	130	65	1	81	74	60	55	7	5
1	0male	20	182	74	22.3	53	33	200	47	47	95	2Resistance	3	20.8	39.2	135	67.5	1	75	35	58	56	40	2
1	0male	20	182	74	22.3	53	33	200	47	47	95	1Walking	4	19	35.8	95	47.5	1	82	72	59	56	10	3
2	0male	21	177	81	25.9	54	48	206	54	61	105	3Badminton	1	25.6	47.4	118	57.3	0	75	60	44	35	15	9
2	0male	21	177	81	25.9	54	48	206	54	61	105	2Resistance	2	22	40.7	144	69.9	0	77	67	50	49	10	1
2	0male	21	177	81	25.9	54	48	206	54	61	105	4Control	3	5.1	9.4	61	29.6	0	79	64	43	47	15	-4
2	0male	21	177	81	25.9	54	48	206	54	61	105	1Walking	4	17.5	32.4	110	53.4	0	81	61	48	38	20	10
2	0male	21	177	81	25.9	54	48	206	54	61	105	3Badminton	1	25.6	47.4	118	57.3	1	78	64	59	37	14	22
2	0male	21	177	81	25.9	54	48	206	54	61	105	2Resistance	2	22	40.7	144	69.9	1	84	66	53	45	18	8
2	0male	21	177	81	25.9	54	48	206	54	61	105	4Control	3	5.1	9.4	61	29.6	1	77	58	51	49	19	2
2	0male	21	177	81	25.9	54	48	206	54	61	105	1Walking	4	17.5	32.4	110	53.4	1	83	61	50	42	22	8
3	0male	22	171	56.2	19.2	40	28	200	26	26	65	2Resistance	1	22.1	55.3	157	78.5	0	73	63	58	59	10	-1
3	0male	22	171	56.2	19.2	40	28	200	26	26	65	4Control	2	3.9	9.8	69	34.5	0	82	73	59	54	9	5
3	0male	22	171	56.2	19.2	40	28	200	26	26	65	3Badminton	3	29.9	74.8	175	87.5	0	83	73	62	65	10	-3
3	0male	22	171	56.2	19.2	40	28	200	26	26	65	1Walking	4	18.8	46.9	127	63.5	0	85	77	63	60	8	3
3	0male	22	171	56.2	19.2	40	28	200	26	26	65	2Resistance	1	22.1	55.3	157	78.5	1	82	69	61	62	13	-1
3	0male	22	171	56.2	19.2	40	28	200	26	26	65	1Walking	4	18.8	46.9	127	63.5	1	86	82	65	62	4	3
3	0male	22	171	56.2	19.2	40	28	200	26	26	65	4Control	2	3.9	9.8	69	34.5	1	86	77	60	62	9	-2
3	0male	22	171	56.2	19.2	40	28	200	26	26	65	3Badminton	3	29.9	74.8	175	87.5	1	89	83	55	65	6	-10
4	0male	22	170	75	26	43	31	206	26	33	75	3Badminton	1	34.9	81.1	179	86.9	0	69	61	56	54	8	2
4	0male	22	170	75	26	43	31	206	26	33	75	2Resistance	2	19.9	46.3	166	80.6	0	82	70	63	63	12	0
4	0male	22	170	75	26	43	31	206	26	33	75	1Walking	3	24.8	57.6	154	74.8	0	88	69	69	64	19	5
4	0male	22	170	75	26	43	31	206	26	33	75	4Control	4	3.7	8.5	64	31.1	0	91	74	67	61	17	6
4	0male	22	170	75	26	43	31	206	26	33	75	2Resistance	2	19.9	46.3	166	80.6	1	76	66	59	51	10	8
4	0male	22	170	75	26	43	31	206	26	33	75	3Badminton	1	34.9	81.1	179	86.9	1	77	70	62	63	7	-1
4	0male	22	170	75	26	43	31	206	26	33	75	4Control	4	3.7	8.5	64	31.1	1	81	77	67	67	4	0
4	0male	22	170	75	26	43	31	206	26	33	75	1Walking	3	24.8	57.6	154	74.8	1	83	73	61	69	10	-8
5	1female	21	154	48	20.2	48	28	192	26	33	45	1Walking	1	18.2	37.9	118	61.5	0	68	67	52	50	1	2
5	1female	21	154	48	20.2	48	28	192	26	33	45	4Control	2	6	12.5	69	35.9	0	75	67	59	56	8	3
5	1female	21	154	48	20.2	48	28	192	26	33	45	2Resistance	4	17.8	37.1	110	57.3	0	79	72	61	58	7	3
5	1female	21	154	48	20.2	48	28	192	26	33	45	3Badminton	3	35.5	74	156	81.3	0	83	70	68	61	13	7
5	1female	21	154	48	20.2	48	28	192	26	33	45	1Walking	1	18.2	37.9	118	61.5	1	77	58	58	59	19	-1
5	1female	21	154	48	20.2	48	28	192	26	33	45	2Resistance	4	17.8	37.1	110	57.3	1	79	73	63	63	6	0
5	1female	21	154	48	20.2	48	28	192	26	33	45	3Badminton	3	35.5	74	156	81.3	1	79	68	64	61	11	3
5	1female	21	154	48	20.2	48	28	192	26	33	45	4Control	2	6	12.5	69	35.9	1	82	69	61	58	13	3
6	1female	22	154	45	19	42	30	202	19	26	35	2Resistance	1	16.8	39.9	100	49.5	0	67	64	58	53	3	5
6	1female	22	154	45	19	42	30	202	19	26	35	3Badminton	2	29	69	168	83.2	0	69	57	53	49	12	4
6	1female	22	154	45	19	42	30	202	19	26	35	1Walking	3	26.1	62.1	132	65.3	0	71	61	58	53	10	5
6	1female	22	154	45	19	42	30	202	19	26	35	4Control	4	3.9	9.2	69	34.2	0	74	57	49	51	17	-2
6	1female	22	154	45	19	42	30	202	19	26	35	1Walking	3	26.1	62.1	132	65.3	1	69	64	59	53	5	6
6	1female	22	154	45	19	42	30	202	19	26	35	4Control	4	3.9	9.2	69	34.2	1	69	59	53	48	10	5
6	1female	22	154	45	19	42	30	202	19	26	35	2Resistance	1	16.8	39.9	100	49.5	1	72	60	60	57	12	3
6	1female	22	154	45	19	42	30	202	19	26	35	3Badminton	2	29	69	168	83.2	1	73	61	55	53	12	2
7	1female	22	162.5	51	19.3	43	25	195	19	26	45	4Control	1	4.6	10.7	83	42.6	0	69	63	51	50	6	1
7	1female	22	162.5	51	19.3	43	25	195	19	26	45	2Resistance	2	18.3	42.4	153	78.5	0	73	58	53	54	15	-1
7	1female	22	162.5	51	19.3	43	25	195	19	26	45	3Badminton	3	29	67.4	146	74.9	0	75	68	54	59	7	-5
7	1female	22	162.5	51	19.3	43	25	195	19	26	45	1Walking	4	21.7	50.4	120	61.5	0	78	74	63	62	4	1
7	1female	22	162.5	51	19.3	43	25	195	19	26	45	4Control	1	4.6	10.7	83	42.6	1	67	60	50	51	7	-1
7	1female	22	162.5	51	19.3	43	25	195	19	26	45	2Resistance	2	18.3	42.4	153	78.5	1	71	63	59	54	8	5
7	1female	22	162.5	51	19.3	43	25	195	19	26	45	3Badminton	3	29	67.4	146	74.9	1	76	70	64	62	6	2
7	1female	22	162.5	51	19.3	43	25	195	19	26	45	1Walking	4	21.7	50.4	120	61.5	1	88	69	65	65	19	0
8	1female	22	157	41	16.6	61	44	197	19	19	35	1Walking	1	18.6	30.4	94	47.7	0	69	58	55	49	11	6
8	1female	22	157	41	16.6	61	44	197	19	19	35	3Badminton	3	33.6	55	130	66	0	76	62	57	56	14	1
8	1female	22	157	41	16.6	61	44	197	19	19	35	2Resistance	2	13.4	22	90	45.7	0	78	66	57	57	12	0
8	1female	22	157	41	16.6	61	44	197	19	19	35	4Control	4	4.3	7	73	37.1	0	100	66	58	59	34	-1
8	1female	22	157	41	16.6	61	44	197	19	19	35	1Walking	1	18.6	30.4	94	47.7	1	71	55	56	49	16	7
8	1female	22	157	41	16.6	61	44	197	19	19	35	2Resistance	2	13.4	22	90	45.7	1	75	66	56	54	9	2
8	1female	22	157	41	16.6	61	44	197	19	19	35	3Badminton	3	33.6	55	130	66	1	75	73	60	57	2	3
8	1female	22	157	41	16.6	61	44	197	19	19	35	4Control	4	4.3	7	73	37.1	1	78	66	62	59	12	3
9	1female	21	150.5	42.85	18.9	46	29	191	19	26	35	1Walking	1	25.9	56.3	116	60.7	0	75	66	57	60	9	-3
9	1female	21	150.5	42.85	18.9	46	29	191	19	26	35	2Resistance	2	22.2	48.2	136	71.2	0	78	53	58	55	25	3
9	1female	21	150.5	42.85	18.9	46	29	191	19	26	35	4Control	3	6.4	14	73	38.2	0	84	78	68	66	6	2
9	1female	21	150.5	42.85	18.9	46	29	191	19	26	35	3Badminton	4	32.8	71.2	149	78	0	86	68	68	60	18	8
9	1female	21	150.5	42.85	18.9	46	29	191	19	26	35	1Walking	1	25.9	56.3	116	60.7	1	79	64	62	57	15	5
9	1female	21	150.5	42.85	18.9	46	29	191	19	26	35	2Resistance	2	22.2	48.2	136	71.2	1	83	69	61	57	14	4
9	1female	21	150.5	42.85	18.9	46	29	191	19	26	35	3Badminton	4	32.8	71.2	149	78	1	88	66	69	67	22	2
9	1female	21	150.5	42.85	18.9	46	29	191	19	26	35	4Control	3	6.4	14	73	38.2	1	93	81	63	65	12	-2
10	1female	20	159.5	50.2	19.7	48	30	195	26	33	45	1Walking	1	20	41.7	110	56.4	0	74	65	60	57	9	3
10	1female	20	159.5	50.2	19.7	48	30	195	26	33	45	3Badminton	2	27.7	57.8	142	72.8	0	80	68	62	61	12	1
10	1female	20	159.5	50.2	19.7	48	30	195	26	33	45	2Resistance	4	16	33.3	107	54.9	0	81	78	68	60	3	8
10	1female	20	159.5	50.2	19.7	48	30	195	26	33	45	4Control	3	3.4	7.1	58	29.7	0	82	66	58	61	16	-3
10	1female	20	159.5	50.2	19.7	48	30	195	26	33	45	1Walking	1	20	41.7	110	56.4	1	67	67	60	58	0	2
10	1female	20	159.5	50.2	19.7	48	30	195	26	33	45	3Badminton	2	27.7	57.8	142	72.8	1	80	71	68	64	9	4
10	1female	20	159.5	50.2	19.7	48	30	195	26	33	45	2Resistance	4	16	33.3	107	54.9	1	82	73	70	60	9	10
10	1female	20	159.5	50.2	19.7	48	30	195	26	33	45	4Control	3	3.4	7.1	58	29.7	1	87	66	67	61	21	6
11	1female	20	157.5	51	20.6	46	27	203	26	26	45	4Control	1	3.6	7.8	62	30.5	0	65	47	42	41	18	1
11	1female	20	157.5	51	20.6	46	27	203	26	26	45	1Walking	2	20	43.5	115	56.7	0	71	56	43	38	15	5
11	1female	20	157.5	51	20.6	46	27	203	26	26	45	2Resistance	4	20.3	44.1	160	78.8	0	73	59	47	43	14	4
11	1female	20	157.5	51	20.6	46	27	203	26	26	45	3Badminton	3	35.1	76.3	169	83.3	0	76	59	47	46	17	1
11	1female	20	157.5	51	20.6	46	27	203	26	26	45	1Walking	2	20	43.5	115	56.7	1	66	50	44	44	16	0
11	1female	20	157.5	51	20.6	46	27	203	26	26	45	4Control	1	3.6	7.8	62	30.5	1	69	50	41	35	19	6
11	1female	20	157.5	51	20.6	46	27	203	26	26	45	3Badminton	3	35.1	76.3	169	83.3	1	74	69	44	50	5	-6
11	1female	20	157.5	51	20.6	46	27	203	26	26	45	2Resistance	4	20.3	44.1	160	78.8	1	75	64	36	44	11	-8
12	0male	20	167	90.2	32.3	48	32	190	61	61	125	4Control	1	4.1	8.5	81	42.6	0	56	50	44	43	6	1
12	0male	20	167	90.2	32.3	48	32	190	61	61	125	2Resistance	2	19.8	41.1	126	66.3	0	68	49	45	38	19	7
12	0male	20	167	90.2	32.3	48	32	190	61	61	125	3Badminton	3	32.2	67.1	132	69.5	0	69	61	50	47	8	3
12	0male	20	167	90.2	32.3	48	32	190	61	61	125	1Walking	4	17.8	37.2	109	57.4	0	71	64	51	49	7	2
12	0male	20	167	90.2	32.3	48	32	190	61	61	125	4Control	1	4.1	8.5	81	42.6	1	71	50	50	44	21	6
12	0male	20	167	90.2	32.3	48	32	190	61	61	125	2Resistance	2	19.8	41.1	126	66.3	1	73	57	50	44	16	6
12	0male	20	167	90.2	32.3	48	32	190	61	61	125	1Walking	4	17.8	37.2	109	57.4	1	78	66	56	50	12	6
12	0male	20	167	90.2	32.3	48	32	190	61	61	125	3Badminton	3	32.2	67.1	132	69.5	1	79	58	51	50	21	1
13	0male	20	178	80	25.2	51	37	190	47	54	115	4Control	1	4.7	9.2	56	29.5	0	57	41	44	36	16	8
13	0male	20	178	80	25.2	51	37	190	47	54	115	1Walking	2	15.8	30.9	98	51.6	0	59	44	43	38	15	5
13	0male	20	178	80	25.2	51	37	190	47	54	115	2Resistance	3	23	45.1	126	66.3	0	60	47	52	46	13	6
13	0male	20	178	80	25.2	51	37	190	47	54	115	3Badminton	4	35.6	69.7	147	77.4	0	64	49	51	41	15	10
13	0male	20	178	80	25.2	51	37	190	47	54	115	4Control	1	4.7	9.2	56	29.5	1	57	39	44	38	18	6
13	0male	20	178	80	25.2	51	37	190	47	54	115	1Walking	2	15.8	30.9	98	51.6	1	62	42	49	36	20	13
13	0male	20	178	80	25.2	51	37	190	47	54	115	2Resistance	3	23	45.1	126	66.3	1	63	48	50	44	15	6
13	0male	20	178	80	25.2	51	37	190	47	54	115	3Badminton	4	35.6	69.7	147	77.4	1	65	54	52	48	11	4
14	0male	21	175	75	24.5	51	32	197	47	47	105	3Badminton	1	32	62.7	149	75.6	0	79	64	60	54	15	6
14	0male	21	175	75	24.5	51	32	197	47	47	105	1Walking	2	19.5	38.2	89	45.2	0	83	67	59	61	16	-2
14	0male	21	175	75	24.5	51	32	197	47	47	105	4Control	3	4.8	9.3	64	32.5	0	87	79	60	62	8	-2
14	0male	21	175	75	24.5	51	32	197	47	47	105	2Resistance	4	22.7	44.4	157	79.7	0	93	77	74	71	16	3
14	0male	21	175	75	24.5	51	32	197	47	47	105	1Walking	2	19.5	38.2	89	45.2	1	81	57	63	61	24	2
14	0male	21	175	75	24.5	51	32	197	47	47	105	3Badminton	1	32	62.7	149	75.6	1	86	70	63	58	16	5
14	0male	21	175	75	24.5	51	32	197	47	47	105	4Control	3	4.8	9.3	64	32.5	1	90	68	68	64	22	4
14	0male	21	175	75	24.5	51	32	197	47	47	105	2Resistance	4	22.7	44.4	157	79.7	1	100	82	65	68	18	-3
15	0male	22	175	72.6	23.7	49	36	210	47	54	95	1Walking	1	19.2	39.1	133	63.3	0	75	49	64	62	26	2
15	0male	22	175	72.6	23.7	49	36	210	47	54	95	3Badminton	2	31.4	64.2	156	74.3	0	86	73	64	60	13	4
15	0male	22	175	72.6	23.7	49	36	210	47	54	95	2Resistance	3	23.9	48.7	158	75.2	0	88	70	62	64	18	-2
15	0male	22	175	72.6	23.7	49	36	210	47	54	95	4Control	4	3.5	7.1	80	38.1	0	91	73	68	64	18	4
15	0male	22	175	72.6	23.7	49	36	210	47	54	95	1Walking	1	19.2	39.1	133	63.3	1	80	58	66	58	22	8
15	0male	22	175	72.6	23.7	49	36	210	47	54	95	2Resistance	3	23.9	48.7	158	75.2	1	87	76	71	63	11	8
15	0male	22	175	72.6	23.7	49	36	210	47	54	95	4Control	4	3.5	7.1	80	38.1	1	88	71	73	67	17	6
15	0male	22	175	72.6	23.7	49	36	210	47	54	95	3Badminton	2	31.4	64.2	156	74.3	1	91	72	69	65	19	4
16	1female	19	163	61.3	23.1	33	26	192	26	33	55	4Control	1	4	12.1	52	27.1	0	68	53	46	46	15	0
16	1female	19	163	61.3	23.1	33	26	192	26	33	55	2Resistance	2	16.8	51	135	70.3	0	69	54	49	48	15	1
16	1female	19	163	61.3	23.1	33	26	192	26	33	55	1Walking	4	21.8	66.2	118	61.5	0	70	61	49	51	9	-2
16	1female	19	163	61.3	23.1	33	26	192	26	33	55	3Badminton	3	23	69.7	153.6	80	0	76	56	53	55	20	-2
16	1female	19	163	61.3	23.1	33	26	192	26	33	55	4Control	1	4	12.1	52	27.1	1	69	55	51	49	14	2
16	1female	19	163	61.3	23.1	33	26	192	26	33	55	1Walking	4	21.8	66.2	118	61.5	1	75	64	56	50	11	6
16	1female	19	163	61.3	23.1	33	26	192	26	33	55	2Resistance	2	16.8	51	135	70.3	1	75	51	52	46	24	6
16	1female	19	163	61.3	23.1	33	26	192	26	33	55	3Badminton	3	23	69.7	153.6	80	1	79	65	55	55	14	0
17	0male	20	175	63.5	20.7	46	35	191	26	40	75	2Resistance	1	23	50	139	72.8	0	59	52	39	35	7	4
17	0male	20	175	63.5	20.7	46	35	191	26	40	75	1Walking	2	18.4	40	99	51.8	0	66	54	43	38	12	5
17	0male	20	175	63.5	20.7	46	35	191	26	40	75	4Control	3	4.6	9.9	66	34.6	0	67	48	50	39	19	11
17	0male	20	175	63.5	20.7	46	35	191	26	40	75	3Badminton	4	41	89.1	173	90.6	0	69	55	45	38	14	7
17	0male	20	175	63.5	20.7	46	35	191	26	40	75	1Walking	2	18.4	40	99	51.8	1	67	57	39	38	10	1
17	0male	20	175	63.5	20.7	46	35	191	26	40	75	4Control	3	4.6	9.9	66	34.6	1	68	49	45	39	19	6
17	0male	20	175	63.5	20.7	46	35	191	26	40	75	2Resistance	1	23	50	139	72.8	1	73	59	46	37	14	9
17	0male	20	175	63.5	20.7	46	35	191	26	40	75	3Badminton	4	41	89.1	173	90.6	1	74	64	50	44	10	6
18	0male	19	175	64	20.9	50	35	192	33	40	75	3Badminton	1	37	74	151	78.6	0	68	57	41	44	11	-3
18	0male	19	175	64	20.9	50	35	192	33	40	75	4Control	2	4.5	9	59	30.7	0	75	59	48	47	16	1
18	0male	19	175	64	20.9	50	35	192	33	40	75	1Walking	3	17.3	34.7	97	50.5	0	79	68	46	52	11	-6
18	0male	19	175	64	20.9	50	35	192	33	40	75	2Resistance	4	19.3	38.7	127	66.1	0	80	69	56	53	11	3
18	0male	19	175	64	20.9	50	35	192	33	40	75	3Badminton	1	37	74	151	78.6	1	75	64	50	46	11	4
18	0male	19	175	64	20.9	50	35	192	33	40	75	4Control	2	4.5	9	59	30.7	1	77	66	50	49	11	1
18	0male	19	175	64	20.9	50	35	192	33	40	75	1Walking	3	17.3	34.7	97	50.5	1	81	69	56	50	12	6
18	0male	19	175	64	20.9	50	35	192	33	40	75	2Resistance	4	19.3	38.7	127	66.1	1	83	73	57	52	10	5
19	1female	19	160.5	47.42	18.4	36	30	200	19	26	35	4Control	1	4	11.1	79	39.5	0	65	50	58	49	15	9
19	1female	19	160.5	47.42	18.4	36	30	200	19	26	35	2Resistance	2	11.3	31.3	105	52.5	0	70	62	56	54	8	2
19	1female	19	160.5	47.42	18.4	36	30	200	19	26	35	1Walking	4	21	58.3	142	71	0	74	61	62	56	13	6
19	1female	19	160.5	47.42	18.4	36	30	200	19	26	35	3Badminton	3	27.4	76	164	82	0	74	63	61	59	11	2
19	1female	19	160.5	47.42	18.4	36	30	200	19	26	35	4Control	1	4	11.1	79	39.5	1	67	51	58	53	16	5
19	1female	19	160.5	47.42	18.4	36	30	200	19	26	35	2Resistance	2	11.3	31.3	105	52.5	1	73	50	62	56	23	6
19	1female	19	160.5	47.42	18.4	36	30	200	19	26	35	3Badminton	3	27.4	76	164	82	1	73	55	63	60	18	3
19	1female	19	160.5	47.42	18.4	36	30	200	19	26	35	1Walking	4	21	58.3	142	71	1	75	60	66	59	15	7
20	0male	21	168	68	24.1	50	43	207	26	40	65	2Resistance	1	18.4	36.8	114	55.1	0	50	43	43	44	7	-1
20	0male	21	168	68	24.1	50	43	207	26	40	65	1Walking	2	20	40	120	58	0	61	42	42	44	19	-2
20	0male	21	168	68	24.1	50	43	207	26	40	65	4Control	3	4.6	9.2	78	37.7	0	62	47	47	42	15	5
20	0male	21	168	68	24.1	50	43	207	26	40	65	3Badminton	4	34.5	68.9	164	79.2	0	68	59	47	51	9	-4
20	0male	21	168	68	24.1	50	43	207	26	40	65	1Walking	2	20	40	120	58	1	59	50	47	47	9	0
20	0male	21	168	68	24.1	50	43	207	26	40	65	2Resistance	1	18.4	36.8	114	55.1	1	62	51	45	48	11	-3
20	0male	21	168	68	24.1	50	43	207	26	40	65	4Control	3	4.6	9.2	78	37.7	1	62	50	50	52	12	-2
20	0male	21	168	68	24.1	50	43	207	26	40	65	3Badminton	4	34.5	68.9	164	79.2	1	70	56	50	53	14	-3
21	0male	20	173.5	78.5	26.1	51	36	188	54	54	115	4Control	1	4.7	9.2	77	41	0	66	58	39	37	8	2
21	0male	20	173.5	78.5	26.1	51	36	188	54	54	115	2Resistance	2	20.4	40	106	56.4	0	68	61	42	35	7	7
21	0male	20	173.5	78.5	26.1	51	36	188	54	54	115	1Walking	4	17.9	35.1	114	60.6	0	69	51	35	33	18	2
21	0male	20	173.5	78.5	26.1	51	36	188	54	54	115	3Badminton	3	35.1	68.9	141	75	0	80	65	47	48	15	-1
21	0male	20	173.5	78.5	26.1	51	36	188	54	54	115	4Control	1	4.7	9.2	77	41	1	63	50	44	44	13	0
21	0male	20	173.5	78.5	26.1	51	36	188	54	54	115	2Resistance	2	20.4	40	106	56.4	1	69	66	48	36	3	12
21	0male	20	173.5	78.5	26.1	51	36	188	54	54	115	1Walking	4	17.9	35.1	114	60.6	1	71	55	38	36	16	2
21	0male	20	173.5	78.5	26.1	51	36	188	54	54	115	3Badminton	3	35.1	68.9	141	75	1	84	61	48	45	23	3
22	0male	21	175	80.7	26.4	55	45	187	54	61	115	2Resistance	1	22	40	120	64.2	0	68	60	60	60	8	0
22	0male	21	175	80.7	26.4	55	45	187	54	61	115	3Badminton	2	43.4	78.9	145	77.5	0	69	51	55	53	18	2
22	0male	21	175	80.7	26.4	55	45	187	54	61	115	4Control	3	5	9.2	69	36.9	0	72	56	61	60	16	1
22	0male	21	175	80.7	26.4	55	45	187	54	61	115	1Walking	4	17.9	32.5	84	44.9	0	80	65	66	63	15	3
22	0male	21	175	80.7	26.4	55	45	187	54	61	115	2Resistance	1	22	40	120	64.2	1	75	65	57	57	10	0
22	0male	21	175	80.7	26.4	55	45	187	54	61	115	3Badminton	2	43.4	78.9	145	77.5	1	76	52	60	60	24	0
22	0male	21	175	80.7	26.4	55	45	187	54	61	115	4Control	3	5	9.2	69	36.9	1	78	65	62	62	13	0
22	0male	21	175	80.7	26.4	55	45	187	54	61	115	1Walking	4	17.9	32.5	84	44.9	1	81	65	66	64	16	2
23	0male	22	174	60.5	20	53	38	201	40	40	75	4Control	1	5.7	10.8	69	34.3	0	81	53	47	44	28	3
23	0male	22	174	60.5	20	53	38	201	40	40	75	2Resistance	2	21.2	40	138	68.7	0	85	48	49	48	37	1
23	0male	22	174	60.5	20	53	38	201	40	40	75	1Walking	3	20.5	38.7	99	49.3	0	86	69	60	50	17	10
23	0male	22	174	60.5	20	53	38	201	40	40	75	3Badminton	4	36.5	68.9	141	70.1	0	94	67	65	44	27	21
23	0male	22	174	60.5	20	53	38	201	40	40	75	4Control	1	5.7	10.8	69	34.3	1	79	47	53	40	32	13
23	0male	22	174	60.5	20	53	38	201	40	40	75	1Walking	3	20.5	38.7	99	49.3	1	89	60	61	52	29	9
23	0male	22	174	60.5	20	53	38	201	40	40	75	2Resistance	2	21.2	40	138	68.7	1	91	64	62	49	27	13
23	0male	22	174	60.5	20	53	38	201	40	40	75	3Badminton	4	36.5	68.9	141	70.1	1	97	53	60	48	44	12
24	1female	18	163	55	20.7	49	32	189	26	26	45	1Walking	1	20.5	41.8	135	71.4	0	63	55	49	45	8	4
24	1female	18	163	55	20.7	49	32	189	26	26	45	3Badminton	2	42.5	86.7	171	90.5	0	66	61	57	52	5	5
24	1female	18	163	55	20.7	49	32	189	26	26	45	2Resistance	3	19.1	39	135	71.4	0	70	60	54	51	10	3
24	1female	18	163	55	20.7	49	32	189	26	26	45	4Control	4	4	8.2	64	33.9	0	70	59	54	51	11	3
24	1female	18	163	55	20.7	49	32	189	26	26	45	2Resistance	3	19.1	39	135	71.4	1	67	65	55	54	2	1
24	1female	18	163	55	20.7	49	32	189	26	26	45	1Walking	1	20.5	41.8	135	71.4	1	70	51	53	45	19	8
24	1female	18	163	55	20.7	49	32	189	26	26	45	4Control	4	4	8.2	64	33.9	1	73	63	57	49	10	8
24	1female	18	163	55	20.7	49	32	189	26	26	45	3Badminton	2	42.5	86.7	171	90.5	1	76	68	58	58	8	0
25	1female	21	155.5	43.65	18.1	41	26	185	19	26	45	4Control	1	4	9.8	70	37.8	0	77	56	58	52	21	6
25	1female	21	155.5	43.65	18.1	41	26	185	19	26	45	1Walking	2	22	53.7	136	73.5	0	88	70	62	58	18	4
25	1female	21	155.5	43.65	18.1	41	26	185	19	26	45	3Badminton	3	36.8	89.7	130	70.3	0	93	76	67	60	17	7
25	1female	21	155.5	43.65	18.1	41	26	185	19	26	45	2Resistance	4	16.6	40.5	100	54.1	0	95	77	67	65	18	2
25	1female	21	155.5	43.65	18.1	41	26	185	19	26	45	4Control	1	4	9.8	70	37.8	1	86	64	69	57	22	12
25	1female	21	155.5	43.65	18.1	41	26	185	19	26	45	1Walking	2	22	53.7	136	73.5	1	92	72	69	58	20	11
25	1female	21	155.5	43.65	18.1	41	26	185	19	26	45	3Badminton	3	36.8	89.7	130	70.3	1	95	84	70	70	11	0
25	1female	21	155.5	43.65	18.1	41	26	185	19	26	45	2Resistance	4	16.6	40.5	100	54.1	1	97	78	73	66	19	7
26	1female	20	153	45.37	19.4	41	34	205	19	26	45	1Walking	1	20.8	50.7	127	62	0	59	43	42	37	16	5
26	1female	20	153	45.37	19.4	41	34	205	19	26	45	3Badminton	2	24.8	60.4	135	65.9	0	67	56	46	44	11	2
26	1female	20	153	45.37	19.4	41	34	205	19	26	45	2Resistance	3	16.8	40.9	115	56.1	0	73	58	48	44	15	4
26	1female	20	153	45.37	19.4	41	34	205	19	26	45	4Control	4	4.9	12	64	31.2	0	73	57	42	38	16	4
26	1female	20	153	45.37	19.4	41	34	205	19	26	45	1Walking	1	20.8	50.7	127	62	1	64	53	46	39	11	7
26	1female	20	153	45.37	19.4	41	34	205	19	26	45	3Badminton	2	24.8	60.4	135	65.9	1	69	54	50	45	15	5
26	1female	20	153	45.37	19.4	41	34	205	19	26	45	4Control	4	4.9	12	64	31.2	1	69	55	45	45	14	0
26	1female	20	153	45.37	19.4	41	34	205	19	26	45	2Resistance	3	16.8	40.9	115	56.1	1	73	61	52	49	12	3
27	1female	20	154	49.7	21	40	28	188	12	19	35	2Resistance	1	11.6	29	95	50.5	0	78	56	50	50	22	0
27	1female	20	154	49.7	21	40	28	188	12	19	35	3Badminton	2	33.8	84.6	169	89.9	0	85	65	58	53	20	5
27	1female	20	154	49.7	21	40	28	188	12	19	35	1Walking	3	22	55	138	73.4	0	90	71	60	54	19	6
27	1female	20	154	49.7	21	40	28	188	12	19	35	4Control	4	4.5	11.3	71	37.8	0	90	63	54	52	27	2
27	1female	20	154	49.7	21	40	28	188	12	19	35	2Resistance	1	11.6	29	95	50.5	1	84	59	55	50	25	5
27	1female	20	154	49.7	21	40	28	188	12	19	35	3Badminton	2	33.8	84.6	169	89.9	1	89	71	61	56	18	5
27	1female	20	154	49.7	21	40	28	188	12	19	35	4Control	4	4.5	11.3	71	37.8	1	89	71	60	54	18	6
27	1female	20	154	49.7	21	40	28	188	12	19	35	1Walking	3	22	55	138	73.4	1	95	75	60	54	20	6
28	1female	21	155	51	21.2	38	26	171	26	26	45	3Badminton	1	33.7	88.6	169	98.8	0	70	63	46	40	7	6
28	1female	21	155	51	21.2	38	26	171	26	26	45	2Resistance	2	12.8	33.8	100	58.5	0	79	62	56	50	17	6
28	1female	21	155	51	21.2	38	26	171	26	26	45	1Walking	3	20.6	54.1	122	71.3	0	81	70	54	51	11	3
28	1female	21	155	51	21.2	38	26	171	26	26	45	4Control	4	4.8	12.5	72	42.1	0	81	71	56	49	10	7
28	1female	21	155	51	21.2	38	26	171	26	26	45	1Walking	3	20.6	54.1	122	71.3	1	75	78	56	56	-3	0
28	1female	21	155	51	21.2	38	26	171	26	26	45	2Resistance	2	12.8	33.8	100	58.5	1	76	69	62	53	7	9
28	1female	21	155	51	21.2	38	26	171	26	26	45	4Control	4	4.8	12.5	72	42.1	1	82	66	53	51	16	2
28	1female	21	155	51	21.2	38	26	171	26	26	45	3Badminton	1	33.7	88.6	169	98.8	1	83	71	53	50	12	3
29	1female	20	158.5	49.3	19.6	38	32	191	19	26	45	2Resistance	1	13.6	35.7	110	57.6	0	70	63	57	49	7	8
29	1female	20	158.5	49.3	19.6	38	32	191	19	26	45	3Badminton	2	32.5	85.5	147	77	0	70	59	47	46	11	1
29	1female	20	158.5	49.3	19.6	38	32	191	19	26	45	1Walking	3	22.5	59.1	133	69.6	0	81	61	60	54	20	6
29	1female	20	158.5	49.3	19.6	38	32	191	19	26	45	4Control	4	4	10.5	68	35.6	0	87	71	61	60	16	1
29	1female	20	158.5	49.3	19.6	38	32	191	19	26	45	3Badminton	2	32.5	85.5	147	77	1	78	69	60	52	9	8
29	1female	20	158.5	49.3	19.6	38	32	191	19	26	45	2Resistance	1	13.6	35.7	110	57.6	1	80	68	58	52	12	6
29	1female	20	158.5	49.3	19.6	38	32	191	19	26	45	1Walking	3	22.5	59.1	133	69.6	1	84	70	62	61	14	1
29	1female	20	158.5	49.3	19.6	38	32	191	19	26	45	4Control	4	4	10.5	68	35.6	1	84	72	65	57	12	8
30	0male	23	172	98.93	33.4	38	34	201	47	54	85	4Control	1	2.9	7.6	70	34.8	0	72	61	55	46	11	9
30	0male	23	172	98.93	33.4	38	34	201	47	54	85	1Walking	2	17.4	45.7	128	63.7	0	80	61	59	56	19	3
30	0male	23	172	98.93	33.4	38	34	201	47	54	85	2Resistance	3	19.1	50.4	168	83.6	0	83	64	57	46	19	11
30	0male	23	172	98.93	33.4	38	34	201	47	54	85	3Badminton	4	34.2	89.9	185	92	0	85	67	57	54	18	3
30	0male	23	172	98.9	33.4	38	34	201	47	54	85	1Walking	2	17.4	45.7	128	63.7	1	75	64	55	56	11	-1
30	0male	23	172	98.9	33.4	38	34	201	47	54	85	4Control	1	2.9	7.6	70	34.8	1	78	69	58	45	9	13
30	0male	23	172	98.9	33.4	38	34	201	47	54	85	2Resistance	3	19.1	50.4	168	83.6	1	89	73	62	53	16	9
30	0male	23	172	98.9	33.4	38	34	201	47	54	85	3Badminton	4	34.2	89.9	185	92	1	94	71	62	60	23	2
31	0male	20	176	80.15	25.9	55	42	197	54	61	115	2Resistance	1	27.8	50.5	118	59.9	0	61	50	43	41	11	2
31	0male	20	176	80.15	25.9	55	42	197	54	61	115	4Control	2	4.3	7.8	56	28.4	0	64	58	44	41	6	3
31	0male	20	176	80.15	25.9	55	42	197	54	61	115	1Walking	3	18.4	33.5	100	50.8	0	66	54	44	38	12	6
31	0male	20	176	80.15	25.9	55	42	197	54	61	115	3Badminton	4	32.9	59.8	156.4	79.4	0	67	60	50	43	7	7
31	0male	20	176	80.15	25.9	55	42	197	54	61	115	4Control	2	4.3	7.8	56	28.4	1	65	60	44	40	5	4
31	0male	20	176	80.15	25.9	55	42	197	54	61	115	2Resistance	1	27.8	50.5	118	59.9	1	70	55	49	43	15	6
31	0male	20	176	80.15	25.9	55	42	197	54	61	115	3Badminton	4	32.9	59.8	156.4	79.4	1	74	58	52	49	16	3
31	0male	20	176	80.15	25.9	55	42	197	54	61	115	1Walking	3	18.4	33.5	100	50.8	1	75	57	46	48	18	-2
32	0male	21	175	68	22.2	49	38	205	33	40	95	4Control	1	5.2	10.5	69	33.7	0	74	54	54	50	20	4
32	0male	21	175	68	22.2	49	38	205	33	40	95	1Walking	2	19	38.8	108	52.7	0	82	68	62	57	14	5
32	0male	21	175	68	22.2	49	38	205	33	40	95	2Resistance	3	21.6	44.1	159	77.6	0	87	74	64	61	13	3
32	0male	21	175	68	22.2	49	38	205	33	40	95	3Badminton	4	42.4	86.6	182	88.8	0	92	72	63	57	20	6
32	0male	21	175	68	22.2	49	38	205	33	40	95	4Control	1	5.2	10.5	69	33.7	1	77	59	56	49	18	7
32	0male	21	175	68	22.2	49	38	205	33	40	95	1Walking	2	19	38.8	108	52.7	1	86	62	61	61	24	0
32	0male	21	175	68	22.2	49	38	205	33	40	95	2Resistance	3	21.6	44.1	159	77.6	1	89	79	59	65	10	-6
32	0male	21	175	68	22.2	49	38	205	33	40	95	3Badminton	4	42.4	86.6	182	88.8	1	89	74	66	69	15	-3
33	1female	20	147	50	23.1	44	38	190	19	33	55	3Badminton	1	39.3	89.4	179	94.2	0	67	52	43	33	15	10
33	1female	20	147	50	23.1	44	38	190	19	33	55	4Control	2	4.6	10.3	69	36.3	0	75	59	48	41	16	7
33	1female	20	147	50	23.1	44	38	190	19	33	55	1Walking	4	21.7	49.4	132	69.5	0	81	70	50	43	11	7
33	1female	20	147	50	23.1	44	38	190	19	33	55	2Resistance	3	15.7	35.7	105	55.3	0	81	67	50	34	14	16
33	1female	20	147	50	23.1	44	38	190	19	33	55	2Resistance	3	15.7	35.7	105	55.3	1	79	65	52	48	14	4
33	1female	20	147	50	23.1	44	38	190	19	33	55	4Control	2	4.6	10.3	69	36.3	1	80	60	48	41	20	7
33	1female	20	147	50	23.1	44	38	190	19	33	55	3Badminton	1	39.3	89.4	179	94.2	1	83	59	47	45	24	2
33	1female	20	147	50	23.1	44	38	190	19	33	55	1Walking	4	21.7	49.4	132	69.5	1	84	63	52	43	21	9
34	1female	20	155	45.5	18.9	40	26	200	19	26	55	2Resistance	1	13.4	33.4	104	52	0	67	52	46	44	15	2
34	1female	20	155	45.5	18.9	40	26	200	19	26	55	1Walking	2	23	57.5	135	67.5	0	69	58	50	50	11	0
34	1female	20	155	45.5	18.9	40	26	200	19	26	55	4Control	3	5	12.5	71	35.5	0	69	56	53	51	13	2
34	1female	20	155	45.5	18.9	40	26	200	19	26	55	3Badminton	4	33	82.5	172	86	0	75	60	52	49	15	3
34	1female	20	155	45.5	18.9	40	26	200	19	26	55	2Resistance	1	13.4	33.4	104	52	1	69	54	53	48	15	5
34	1female	20	155	45.5	18.9	40	26	200	19	26	55	1Walking	2	23	57.5	135	67.5	1	74	59	51	57	15	-6
34	1female	20	155	45.5	18.9	40	26	200	19	26	55	4Control	3	5	12.5	71	35.5	1	74	58	50	53	16	-3
34	1female	20	155	45.5	18.9	40	26	200	19	26	55	3Badminton	4	33	82.5	172	86	1	81	56	55	57	25	-2
35	0male	20	178	54	17	52	41	195	33	40	85	2Resistance	1	18.1	34.9	100	51.3	0	69	57	43	40	12	3
35	0male	20	178	54	17	52	41	195	33	40	85	4Control	2	4.2	8.1	75	38.5	0	79	69	59	50	10	9
35	0male	20	178	54	17	52	41	195	33	40	85	1Walking	3	23.2	44.6	114	58.5	0	80	66	49	44	14	5
35	0male	20	178	54	17	52	41	195	33	40	85	3Badminton	4	43.3	83.2	159	81.5	0	82	68	59	49	14	10
35	0male	20	178	54	17	52	41	195	33	40	85	2Resistance	1	18.1	34.9	100	51.3	1	69	64	53	40	5	13
35	0male	20	178	54	17	52	41	195	33	40	85	4Control	2	4.2	8.1	75	38.5	1	78	70	56	53	8	3
35	0male	20	178	54	17	52	41	195	33	40	85	3Badminton	4	43.3	83.2	159	81.5	1	82	69	53	49	13	4
35	0male	20	178	54	17	52	41	195	33	40	85	1Walking	3	23.2	44.6	114	58.5	1	84	66	54	46	18	8
36	1female	20	156.5	67	27.4	41	33	185	26	33	65	3Badminton	1	31.9	77.8	154	83.2	0	64	50	45	39	14	6
36	1female	20	156.5	67	27.4	41	33	185	26	33	65	4Control	2	4.2	10.2	60	32.4	0	65	45	55	40	20	15
36	1female	20	156.5	67	27.4	41	33	185	26	33	65	1Walking	3	21.1	51.5	110	59.5	0	66	53	46	42	13	4
36	1female	20	156.5	67	27.4	41	33	185	26	33	65	2Resistance	4	17	41.5	101	54.6	0	72	56	49	41	16	8
36	1female	20	156.5	67	27.4	41	33	185	26	33	65	3Badminton	1	31.9	77.8	154	83.2	1	55	47	52	43	8	9
36	1female	20	156.5	67	27.4	41	33	185	26	33	65	2Resistance	4	17	41.5	101	54.6	1	64	50	51	44	14	7
36	1female	20	156.5	67	27.4	41	33	185	26	33	65	4Control	2	4.2	10.2	60	32.4	1	66	58	52	44	8	8
36	1female	20	156.5	67	27.4	41	33	185	26	33	65	1Walking	3	21.1	51.5	110	59.5	1	68	59	53	39	9	14
37	1female	20	158	53	21.2	42	36	202	19	26	45	4Control	1	5.8	13.7	82	40.6	0	76	54	61	54	22	7
37	1female	20	158	53	21.2	42	36	202	19	26	45	3Badminton	2	39.9	95	166	82.2	0	80	72	63	59	8	4
37	1female	20	158	53	21.2	42	36	202	19	26	45	1Walking	3	23.2	55.2	143	70.8	0	81	71	63	56	10	7
37	1female	20	158	53	21.2	42	36	202	19	26	45	2Resistance	4	14.2	33.9	112	55.4	0	87	64	62	60	23	2
37	1female	20	158	53	21.2	42	36	202	19	26	45	4Control	1	5.8	13.7	82	40.6	1	78	69	62	61	9	1
37	1female	20	158	53	21.2	42	36	202	19	26	45	3Badminton	2	39.9	95	166	82.2	1	82	77	62	62	5	0
37	1female	20	158	53	21.2	42	36	202	19	26	45	1Walking	3	23.2	55.2	143	70.8	1	86	66	67	63	20	4
37	1female	20	158	53	21.2	42	36	202	19	26	45	2Resistance	4	14.2	33.9	112	55.4	1	92	75	64	61	17	3
38	1female	20	158	51	20.4	46	35	200	19	26	55	1Walking	1	28	60.9	160	80	0	62	52	50	45	10	5
38	1female	20	158	51	20.4	46	35	200	19	26	55	2Resistance	4	18.2	39.5	133	66.5	0	71	60	54	50	11	4
38	1female	20	158	51	20.4	46	35	200	19	26	55	3Badminton	3	35.7	77.5	173	86.5	0	87	71	62	59	16	3
38	1female	20	158	51	20.4	46	35	200	19	26	55	4Control	2	5.3	11.4	82	41	0	90	73	61	61	17	0
38	1female	20	158	51	20.4	46	35	200	19	26	55	1Walking	1	28	60.9	160	80	1	68	56	52	45	12	7
38	1female	20	158	51	20.4	46	35	200	19	26	55	2Resistance	4	18.2	39.5	133	66.5	1	78	77	57	50	1	7
38	1female	20	158	51	20.4	46	35	200	19	26	55	3Badminton	3	35.7	77.5	173	86.5	1	84	74	60	60	10	0
38	1female	20	158	51	20.4	46	35	200	19	26	55	4Control	2	5.3	11.4	82	41	1	88	77	64	59	11	5
39	0male	21	177	61.5	19.6	45	41	207	33	33	55	4Control	2	3.6	7.9	75	36.2	0	74	65	53	49	9	4
39	0male	21	177	61.5	19.6	45	41	207	33	33	55	1Walking	1	19.1	42.5	125	60.4	0	79	67	58	58	12	0
39	0male	21	177	61.5	19.6	45	41	207	33	33	55	2Resistance	3	20.6	45.7	149	72	0	85	79	59	63	6	-4
39	0male	21	177	61.5	19.6	45	41	207	33	33	55	3Badminton	4	32.8	72.8	169	81.6	0	89	75	60	59	14	1
39	0male	21	177	61.5	19.6	45	41	207	33	33	55	4Control	2	3.6	7.9	75	36.2	1	80	69	57	58	11	-1
39	0male	21	177	61.5	19.6	45	41	207	33	33	55	1Walking	1	19.1	42.5	125	60.4	1	82	70	59	57	12	2
39	0male	21	177	61.5	19.6	45	41	207	33	33	55	3Badminton	4	32.8	72.8	169	81.6	1	82	70	63	61	12	2
39	0male	21	177	61.5	19.6	45	41	207	33	33	55	2Resistance	3	20.6	45.7	149	72	1	84	76	65	60	8	5
40	0male	21	168	75	26.6	61	50	195	47	47	85	2Resistance	1	23.6	38.6	123	63.1	0	54	49	48	43	5	5
40	0male	21	168	75	26.6	61	50	195	47	47	85	3Badminton	2	35.9	58.8	134	68.7	0	66	55	50	44	11	6
40	0male	21	168	75	26.6	61	50	195	47	47	85	4Control	3	5	8.2	54	27.7	0	67	50	57	36	17	21
40	0male	21	168	75	26.6	61	50	195	47	47	85	1Walking	4	21	34.4	100	51.3	0	69	55	56	49	14	7
40	0male	21	168	75	26.6	61	50	195	47	47	85	1Walking	4	21	34.4	100	51.3	1	68	58	56	48	10	8
40	0male	21	168	75	26.6	61	50	195	47	47	85	4Control	3	5	8.2	54	27.7	1	69	50	48	41	19	7
40	0male	21	168	75	26.6	61	50	195	47	47	85	2Resistance	1	23.6	38.6	123	63.1	1	70	57	51	49	13	2
40	0male	21	168	75	26.6	61	50	195	47	47	85	3Badminton	2	35.9	58.8	134	68.7	1	75	59	62	53	16	9
41	0male	19	173	79.5	26.6	55	43	197	47	54	115	3Badminton	1	38.4	69.8	147	74.6	0	65	48	45	32	17	13
41	0male	19	173	79.5	26.6	55	43	197	47	54	115	4Control	2	5	9.1	55	27.9	0	66	59	55	42	7	13
41	0male	19	173	79.5	26.6	55	43	197	47	54	115	2Resistance	3	35	63.6	133	67.5	0	71	59	45	37	12	8
41	0male	19	173	79.5	26.6	55	43	197	47	54	115	1Walking	4	20	36.4	100	50.8	0	73	60	52	42	13	10
41	0male	19	173	79.5	26.6	55	43	197	47	54	115	1Walking	4	20	36.4	100	50.8	1	74	60	51	43	14	8
41	0male	19	173	79.5	26.6	55	43	197	47	54	115	3Badminton	1	38.4	69.8	147	74.6	1	76	59	52	41	17	11
41	0male	19	173	79.5	26.6	55	43	197	47	54	115	4Control	2	5	9.1	55	27.9	1	76	60	52	42	16	10
41	0male	19	173	79.5	26.6	55	43	197	47	54	115	2Resistance	3	35	63.6	133	67.5	1	82	59	53	42	23	11
42	0male	20	169.5	68.5	23.8	62	51	192	54	54	105	3Badminton	1	40	64.5	126	65.6	0	70	50	51	38	20	13
42	0male	20	169.5	68.5	23.8	62	51	192	54	54	105	2Resistance	4	30	48.4	118	61.5	0	78	59	53	46	19	7
42	0male	20	169.5	68.5	23.8	62	51	192	54	54	105	1Walking	3	19	30.6	88	45.8	0	88	64	54	54	24	0
42	0male	20	169.5	68.5	23.8	62	51	192	54	54	105	4Control	2	5	8.1	58	30.2	0	90	64	60	56	26	4
42	0male	20	169.5	68.5	23.8	62	51	192	54	54	105	3Badminton	1	40	64.5	126	65.6	1	76	59	54	47	17	7
42	0male	20	169.5	68.5	23.8	62	51	192	54	54	105	4Control	2	5	8.1	58	30.2	1	86	66	60	54	20	6
42	0male	20	169.5	68.5	23.8	62	51	192	54	54	105	2Resistance	4	30	48.4	118	61.5	1	88	61	60	58	27	2
42	0male	20	169.5	68.5	23.8	62	51	192	54	54	105	1Walking	3	19	30.6	88	45.8	1	92	61	58	54	31	4
43	0male	21	177	93	29.7	48	41	186	47	47	115	2Resistance	1	19.2	40	129	69.4	0	71	58	45	44	13	1
43	0male	21	177	93	29.7	48	41	186	47	47	115	3Badminton	2	38.8	80.8	158	84.9	0	72	60	52	48	12	4
43	0male	21	177	93	29.7	48	41	186	47	47	115	1Walking	3	20	41.7	99	53.2	0	75	64	55	49	11	6
43	0male	21	177	93	29.7	48	41	186	47	47	115	4Control	4	4.4	9.2	74	39.8	0	76	66	59	54	10	5
43	0male	21	177	93	29.7	48	41	186	47	47	115	2Resistance	1	19.2	40	129	69.4	1	70	61	57	51	9	6
43	0male	21	177	93	29.7	48	41	186	47	47	115	3Badminton	2	38.8	80.8	158	84.9	1	74	60	52	48	14	4
43	0male	21	177	93	29.7	48	41	186	47	47	115	4Control	4	4.4	9.2	74	39.8	1	76	62	53	54	14	-1
43	0male	21	177	93	29.7	48	41	186	47	47	115	1Walking	3	20	41.7	99	53.2	1	80	67	53	54	13	-1
44	0male	21	168	91	32.2	41	28	190	33	33	85	1Walking	1	17.8	43.5	126	66.3	0	68	53	45	37	15	8
44	0male	21	168	91	32.2	41	28	190	33	33	85	2Resistance	2	17.9	43.6	136	71.6	0	72	63	46	46	9	0
44	0male	21	168	91	32.2	41	28	190	33	33	85	3Badminton	3	37	90.2	172	90.5	0	78	67	60	50	11	10
44	0male	21	168	91	32.2	41	28	190	33	33	85	4Control	4	3.7	9	87	45.8	0	78	65	57	47	13	10
44	0male	21	168	91	32.2	41	28	190	33	33	85	1Walking	1	17.8	43.5	126	66.3	1	79	47	52	42	32	10
44	0male	21	168	91	32.2	41	28	190	33	33	85	4Control	4	3.7	9	87	45.8	1	79	65	56	50	14	6
44	0male	21	168	91	32.2	41	28	190	33	33	85	3Badminton	3	37	90.2	172	90.5	1	80	74	60	56	6	4
44	0male	21	168	91	32.2	41	28	190	33	33	85	2Resistance	2	17.9	43.6	136	71.6	1	82	68	54	49	14	5
45	0male	20	168	53	18.8	54	44	203	33	33	85	1Walking	1	24.2	44.8	113	55.7	0	69	48	59	53	21	6
45	0male	20	168	53	18.8	54	44	203	33	33	85	2Resistance	4	26	48.1	140	69	0	74	66	60	55	8	5
45	0male	20	168	53	18.8	54	44	203	33	33	85	3Badminton	3	48.3	89.4	183	90.1	0	75	71	62	57	4	5
45	0male	20	168	53	18.8	54	44	203	33	33	85	4Control	2	6.8	12.5	80	39.4	0	79	73	64	64	6	0
45	0male	20	168	53	18.8	54	44	203	33	33	85	1Walking	1	24.2	44.8	113	55.7	1	78	65	58	56	13	2
45	0male	20	168	53	18.8	54	44	203	33	33	85	4Control	2	6.8	12.5	80	39.4	1	78	65	63	57	13	6
45	0male	20	168	53	18.8	54	44	203	33	33	85	2Resistance	4	26	48.1	140	69	1	80	69	67	60	11	7
45	0male	20	168	53	18.8	54	44	203	33	33	85	3Badminton	3	48.3	89.4	183	90.1	1	81	60	59	61	21	-2
46	1female	22	153	63.1	27	39	36	214	26	33	55	2Resistance	1	13.9	35.5	114	53.3	0	82	66	65	62	16	3
46	1female	22	153	63.1	27	39	36	214	26	33	55	3Badminton	2	29.4	75.5	165	77.1	0	82	68	62	59	14	3
46	1female	22	153	63.1	27	39	36	214	26	33	55	4Control	3	4.6	11.8	71	33.2	0	83	65	60	59	18	1
46	1female	22	153	63.1	27	39	36	214	26	33	55	1Walking	4	21.6	55.3	144	67.3	0	86	74	62	63	12	-1
46	1female	22	153	63.1	27	39	36	214	26	33	55	4Control	3	4.6	11.8	71	33.2	1	82	65	62	60	17	2
46	1female	22	153	63.1	27	39	36	214	26	33	55	3Badminton	2	29.4	75.5	165	77.1	1	87	73	67	67	14	0
46	1female	22	153	63.1	27	39	36	214	26	33	55	1Walking	4	21.6	55.3	144	67.3	1	88	77	67	69	11	-2
46	1female	22	153	63.1	27	39	36	214	26	33	55	2Resistance	1	13.9	35.5	114	53.3	1	90	76	67	71	14	-4
47	1female	19	164	51.5	19.1	38	33	197	19	26	55	4Control	1	4.6	12.1	66	33.5	0	71	49	51	47	22	4
47	1female	19	164	51.5	19.1	38	33	197	19	26	55	1Walking	2	18.8	49.6	126	64	0	72	65	58	56	7	2
47	1female	19	164	51.5	19.1	38	33	197	19	26	55	2Resistance	3	16.5	43.4	110	55.8	0	74	64	58	51	10	7
47	1female	19	164	51.5	19.1	38	33	197	19	26	55	3Badminton	4	21.7	57.1	136	69	0	74	62	55	53	12	2
47	1female	19	164	51.5	19.1	38	33	197	19	26	55	4Control	1	4.6	12.1	66	33.5	1	67	50	53	53	17	0
47	1female	19	164	51.5	19.1	38	33	197	19	26	55	1Walking	2	18.8	49.6	126	64	1	73	66	60	61	7	-1
47	1female	19	164	51.5	19.1	38	33	197	19	26	55	2Resistance	3	16.5	43.4	110	55.8	1	73	64	60	55	9	5
47	1female	19	164	51.5	19.1	38	33	197	19	26	55	3Badminton	4	21.7	57.1	136	69	1	80	65	52	53	15	-1
48	1female	19	158	59.1	23.7	39	33	199	26	33	55	3Badminton	1	26.1	67	160	80.4	0	65	59	49	44	6	5
48	1female	19	158	59.1	23.7	39	33	199	26	33	55	2Resistance	2	13.8	35.5	143	71.9	0	78	60	57	50	18	7
48	1female	19	158	59.1	23.7	39	33	199	26	33	55	1Walking	3	20.7	53	131	65.8	0	80	62	59	53	18	6
48	1female	19	158	59.1	23.7	39	33	199	26	33	55	4Control	4	3.9	9.9	78	39.2	0	82	60	58	52	22	6
48	1female	19	158	59.1	23.7	39	33	199	26	33	55	3Badminton	1	26.1	67	160	80.4	1	72	53	54	50	19	4
48	1female	19	158	59.1	23.7	39	33	199	26	33	55	1Walking	3	20.7	53	131	65.8	1	79	65	59	55	14	4
48	1female	19	158	59.1	23.7	39	33	199	26	33	55	4Control	4	3.9	9.9	78	39.2	1	79	63	54	53	16	1
48	1female	19	158	59.1	23.7	39	33	199	26	33	55	2Resistance	2	13.8	35.5	143	71.9	1	80	64	61	54	16	7
